# Supplementary material for: Incorporating earned value management into income statements to improve project management profitability and elevate application in the business and management
Source: PLoS One. 2025 Jan 3;20(1):e0312956. doi: 10.1371/journal.pone.0312956 (PMC11698386; doi:10.1371/journal.pone.0312956)
Supplement: S4 Appendix — (XLSX) [file pone.0312956.s004.xlsx]

## Sheet: AMC
	Position	Company	Hypothesis 1		Hypothesis 2	Hypothesis 3		Hypothesis 4
No.	BOD, SMR, MGR, PMT, SFU.	AIRCRAFT MANFCTR COMPANY	1. EBITDA is an apt measure of Project Management Profitability	2. EBITDA Project Management is fully under the control of the Project Manager and Team	3. The Company can Maximize EBITDA in EVM by integrating EBITDA to WBS and applying the target EBITDA Margin in WBS and Work Package.	4. Using EBITDA as a measure of Project Management Profitability allows Project Managers and Teams to manage and maximize Project Management Profitability actively	5. Applying EBITDA to EVM and WBS enables companies to display and control Project Management Profitability daily	6. The Company can improve its ability to support Project management by sharing daily Targets and Actual results of EBITDA with the Company's supporting Units	7. The Company can improve its ability to support Project management by sharing the daily Target and Actual EBITDA with the Board of Directors to provide timely strategic decisions to Project management
1	SMR	AMC	6	6	6	6	6	6	6
2	MGR	AMC	7	7	7	7	7	7	5
3	BOD	AMC	7	7	7	7	6	6	6
4	SMR	AMC	7	7	7	7	7	7	7
5	SMR	AMC	7	7	7	7	7	7	7
6	PMT	AMC	7	7	7	7	7	7	7
7	MGR	AMC	6	6	6	6	6	6	6
8	SMR	AMC	7	7	7	7	7	7	7
9	MGR	AMC	7	6	6	7	6	7	6
10	PMT	AMC	6	6	6	6	6	6	6
11	PMT	AMC	6	6	6	6	6	6	6
12	PMT	AMC	7	7	7	6	6	7	6
13	SFU	AMC	7	7	7	7	7	7	7
14	SMR	AMC	7	7	7	7	7	7	7
15	MGR	AMC	6	6	6	6	6	6	6
16	SMR	AMC	7	7	7	7	7	7	7
17	SMR	AMC	7	7	6	7	6	6	7
18	SMR	AMC	7	7	7	7	7	7	7
19	SFU	AMC	7	7	7	7	7	7	7
20	SMR	AMC	7	6	6	6	6	6	6
21	MGR	AMC	7	7	6	6	6	7	7
22	MGR	AMC	7	7	7	7	7	7	7
23	SMR	AMC	6	6	6	6	6	6	6
24	SMR	AMC	7	1	6	6	6	7	7
25	MGR	AMC	7	7	7	7	7	7	7
26	MGR	AMC	7	2	6	6	7	7	7
27	SFU	AMC	6	6	6	6	6	7	6
28	PMT	AMC	6	6	7	5	6	6	5
29	SMR	AMC	6	6	6	6	6	6	6
30	SMR	AMC	7	1	7	7	7	7	7
31	SMR	AMC	7	6	6	7	6	6	5
32	SMR	AMC	7	7	7	7	7	7	7
33	MGR	AMC	7	7	6	6	6	6	6
34	SMR	AMC	7	7	7	7	7	7	7
35	SFU	AMC	6	6	6	6	6	6	6
36	SFU	AMC	7	7	7	7	7	7	7
37	SMR	AMC	7	7	7	7	7	7	7
38	MGR	AMC	5	5	5	6	5	5	5
39	SMR	AMC	7	7	7	7	7	7	7
40	PMT	AMC	6	2	5	6	5	5	6
41	PMT	AMC	2	2	4	4	4	2	4
42	MGR	AMC	7	6	2	6	6	6	6
43	SFU	AMC	7	7	7	7	7	7	7
44	PMT	AMC	5	5	5	5	5	5	5
45	SMR	AMC	6	6	6	6	6	6	6
46	SFU	AMC	6	6	6	5	6	6	5
47	SFU	AMC	7	7	7	7	7	7	7
48	SMR	AMC	6	5	5	5	5	5	6
49	SMR	AMC	7	7	7	7	7	7	7
50	PMT	AMC	6	1	6	6	6	6	6
51	PMT	AMC	6	6	6	6	6	6	7
52	PMT	AMC	7	7	7	6	7	7	6
53	MGR	AMC	7	7	7		7	7	7
54	MGR	AMC	7	7	7	6	6	6	7
55	PMT	AMC	6	7	7	6	7	7	7
56	BOD	AMC	6	6	5	6	6	6	6
57	PMT	AMC	7	6	6	7	7	7	7
58	SFU	AMC	7	7	7	7	7	6	7
59	PMT	AMC	7	7	7	7	7	7	7
60	SFU	AMC	7	7	7	7	7	7	7
61	SMR	AMC	7	7	7	7	7	7	6
62	PMT	AMC	7	5	6	7	6	6	6
63	SFU	AMC	7	7	7	7	7	7	7
64	MGR	AMC	6	6	6	7	6	6	7
65	SFU	AMC	6	6	6	6	6	6	6
66	SMR	AMC	7	7	6	6	7	6	6
67	BOD	AMC	6	6	7	6	7	7	7
68	SFU	AMC	6	6	6	6	6	6	6
69	MGR	AMC	6	6	6	6	6	6	7
70	SMR	AMC	7	7	7	7	7	7	7
71	SFU	AMC	6	6	6	6	6	6	6
72	SMR	AMC	7	7	6	7	7	7	7
73	MGR	AMC	5	5	5	6	5	5	6
74	SFU	AMC	7	7	6	6	5	6	6
75	PMT	AMC	6	6	6	6	6	6	7
76	SFU	AMC	6	6	4	4	5	6	6
77	PMT	AMC	6	6	6	6	6	6	6
78	MGR	AMC	6	5	6	6	6	6	6
79	MGR	AMC	6	3	5	5	6	5	6
80	PMT	AMC	6	6	6	5	5	5	5
81	PMT	AMC	6	6	6	6	6	6	6
82	MGR	AMC	7	7	7	7	7	7	7
83	PMT	AMC	6	7	7	7	6	7	7
84	PMT	AMC	7	7	6	7	7	7	7
85	PMT	AMC	7	7	7	7	7	7	7
86	SFU	AMC	6	3	5	4	5	6	6
87	PMT	AMC	4	4	4	4	4	4	4
88	MGR	AMC	7	7	7	7	7	7	6
89	PMT	AMC	7	7	7	6	6	7	6
90	PMT	AMC	6	6	6	6	6	6	6
91	MGR	AMC	7	7	7	7	7	7	7
92	PMT	AMC	3	3	2	3	3	2	2
93	MGR	AMC	7	7	7	7	7	7	7
94	SMR	AMC	7	7	7	7	7	7	7
95	MGR	AMC	7	5	6	6	6	6	7
96	PMT	AMC	7	7	6	7	5	6	7
97	PMT	AMC	7	7	7	7	7	7
98	MGR	AMC	7	7	7	6	7	7	7
99	SFU	AMC	6	7	7	6	6	7	7
100	MGR	AMC	7	7	7	7	7	6	6
101	SMR	AMC	7	7	7	7	7	7	7
102	SMR	AMC	6	6	6	6	6	7	6
103	MGR	AMC	6	6	6	6	6	6	6
104	SFU	AMC	6	6	6	6	6	6	6
			672	632	650	648	653	659	654
			6.58824	6.19608	6.37255	6.35294	6.40196	6.46078	6.41176

## Sheet: SBC
	Position	Company	Hypothesis 1		Hypothesis 2	Hypothesis 3		Hypothesis 4
No.	BOD, SMR, MGR, PMT, SFU.	SHIP BUILDING COMPANY	1. EBITDA is an apt measure of Project Management Profitability	2. EBITDA Project Management is fully under the control of the Project Manager and Team	3. The Company can Maximize EBITDA in EVM by integrating EBITDA to WBS and applying the target EBITDA Margin in WBS and Work Package.	4. Using EBITDA as a measure of Project Management Profitability allows Project Managers and Teams to manage and maximize Project Management Profitability actively	5. Applying EBITDA to EVM and WBS enables companies to display and control Project Management Profitability daily	6. The Company can improve its ability to support Project management by sharing daily Targets and Actual results of EBITDA with the Company's supporting Units	7. The Company can improve its ability to support Project management by sharing the daily Target and Actual EBITDA with the Board of Directors to provide timely strategic decisions to Project management
1	SFU	SBC	7	7	7	7	7	7	7
2	MGR	SBC	6	5	5	5	5	6	5
3	PMT	SBC	5	6	6	6	6	6	6
4	MGR	SBC	6	6	6	6	6	6	6
5	BOD	SBC	7	6	6	6	6	6	7
6	MGR	SBC	7	7	7	7	7	7	7
7	MGR	SBC	7	7	7	7	7	7	7
8	SMR	SBC	7	7	7	7	7	7	7
9	MGR	SBC	6	5	5	5	6	6	6
10	MGR	SBC	6	6	6	4	6	6	6
11	MGR	SBC	7	7	7	7	7	7	7
12	MGR	SBC	7	7	7	7	7	7	7
13	SMR	SBC	7	7	7	7	7	7	7
14	MGR	SBC	6	6	6	6	6	7	7
15	MGR	SBC	6	6	7	6	6	7	7
16	MGR	SBC	5	6	6	6	6	6	6
17	SMR	SBC	6	6	6	6	6	6	6
18	SMR	SBC	6	3	4	5	5	6	5
19	MGR	SBC	6	5	6	5	5	6	6
20	MGR	SBC	7	6	7	6	7	7	7
21	MGR	SBC	5	5	5	5	5	5	5
22	MGR	SBC	7	6	6	6	6	6	6
23	MGR	SBC	7	4	5	6	5	5	7
24	MGR	SBC	6	6	7	6	5	6	7
25	SFU	SBC	2	4	3	3	1	4	2
26	SFU	SBC	4	4	4	4	4	4	4
27	SFU	SBC	5	5	4	4	4	4	4
28	SMR	SBC	7	6	6	6	6	6	6
29	PMT	SBC	7	7	7	7	7	7	7
30	SMR	SBC	7	7	7	7	7	7	7
31	SMR	SBC	7	7	7	7	7	7	7
32	MGR	SBC	7	7	7	7	6	6	6
33	MGR	SBC	6	6	6	6	6	6	6
34	SMR	SBC	7	5	5	6	6	6	6
35	SMR	SBC	7	7	7	7	7	7	7
36	MGR	SBC	7	7	7	7	7	7	7
37	SMR	SBC	7	7	7	7	7	7	7
38	SMR	SBC	7	6	7	7	6	6	6
39	MGR	SBC	7	2	6	6	7	7	7
40	MGR	SBC	7	7	7	7	7	7	7
41	SFU	SBC	6	6	6	6	6	6	6
42	MGR	SBC	7	6	7	7	7	7	7
43	SMR	SBC	7	6	7	7	7	7	7
44	MGR	SBC	6	5	6	5	4	5	6
45	SFU	SBC	7	6	5	7	7	6	7
46	SMR	SBC	7	6	7	6	7	7	7
47	MGR	SBC	7	2	6	6	6	7	7
48	MGR	SBC	2	2	2	2	2	2	2
49	SFU	SBC	6	6	6	6	6	6	6
50	MGR	SBC	6	6	6	6	6	6	6
51	MGR	SBC	6	6	7	6	6	6	6
52	MGR	SBC	6	6	7	7	7	7	7
53	SFU	SBC	6	4	4	6	4	4	6
54	MGR	SBC	7	7	7	7	7	7	7
55	MGR	SBC	6	5	6	5	6	6	7
56	MGR	SBC	6	5	5	6	5	6	6
57	SMR	SBC	6	6	7	6	6	6	6
58	PMT	SBC	6	6	6	6	6	6	6
59	MGR	SBC	6	5	6	6	6	6	6
60	MGR	SBC	7	6	7	7	6	7	7
61	PMT	SBC	7	7	6	6	6	6	6
62	PMT	SBC	7	6	6	7	6	6	7
63	PMT	SBC	5	5	5	5	5	5	5
64	MGR	SBC	6	6	6	6	5	6	6
65	PMT	SBC	6	5	6	6	5	6	6
66	PMT	SBC	6	6	6	6	6	6	6
67	PMT	SBC	6	6	6	6	6	6	6
68	PMT	SBC	6	6	6	6	6	6	6
69	PMT	SBC	6	6	6	6	6	7	7
70	SFU	SBC	7	1	7	7	7	7	7
71	SFU	SBC	5	6	6	6	6	5	6
72	PMT	SBC	4	4	4	4	4	4	4
73	PMT	SBC	7	7	7	7	7	7	7
74	PMT	SBC	7	6	6	6	6	6	6
75	PMT	SBC	6	5	6	6	6	6	5
76	MGR	SBC	5	6	5	6	5	6	5
77	PMT	SBC	4	6	4	6	6	6	6
78	PMT	SBC	4	4	3	4	4	4	4
79	PMT	SBC	6	6	6	6	6	6	6
80	PMT	SBC	5	6	6	6	6	6	6
81	PMT	SBC	6	6	6	6	6	6	6
82	PMT	SBC	6	6	5	5	5	6	6
83	SFU	SBC	6	6	4	4	4	4	6
84	PMT	SBC	6	3	6	6	6	7	6
85	MGR	SBC	6	5	6	6	6	5	6
86	MGR	SBC	6	6	6	6	6	6	6
87	PMT	SBC	5	4	4	4	5	5	5
88	PMT	SBC	6	6	6	6	6	6	6
89	PMT	SBC	7	7	7	7	7	7	7
90	PMT	SBC	6	7	7	6	6	7	7
91	PMT	SBC	6	6	6	6	6	6	6
92	PMT	SBC	4	6	4	5	4	3	5
93	PMT	SBC	5	5	5	5	5	5	5
94	PMT	SBC	2	6	6	6	2	2	6
95	PMT	SBC	6	6	6	6	6	6	6
96	SMR	SBC	6	6	6	6	6	6	7
97	PMT	SBC	6	6	7	7	6	7	7
98	SMR	SBC	6	6	6	6	6	6	6
99	PMT	SBC	5	6	6	6	6	6	6
100	MGR	SBC	6	6	6	6	6	6	6
101	MGR	SBC	4	4	4	4	4	4	4
102	SFU	SBC	6	6	6	6	6	6	5
103	PMT	SBC	5	5	5	5	5	5	5
104	SFU	SBC	6	6	6	6	6	6	6
105	PMT	SBC	4	4	4	4	4	4	4
106	PMT	SBC	6	6	7	7	7	6	7
107	PMT	SBC	6	6	6	6	6	6	6
108	SFU	SBC	7	7	7	6	6	5	7
109	PMT	SBC	6	6	6	6	6	6	6
110	SFU	SBC	6	6	6	6	6	6	5
111	SFU	SBC	6	6	6	6	6	6	6
112	PMT	SBC	6	6	6	6	6	6	6
113	SFU	SBC	6	3	4	4	6	4	4
114	PMT	SBC	7	7	7	6	7	7	7
115	PMT	SBC	7	7	7	7	7	7	7
116	SFU	SBC	6	6	6	6	6	6	5
			697	659	686	686	676	689	703
			6.06087	5.73043	5.96522	5.96522	5.87826	5.9913	6.11304
