# Supplementary material for: Incorporating earned value management into income statements to improve project management profitability and elevate application in the business and management
Source: PLoS One. 2025 Jan 3;20(1):e0312956. doi: 10.1371/journal.pone.0312956 (PMC11698386; doi:10.1371/journal.pone.0312956)
Supplement: S5 Appendix — (XLSX) [file pone.0312956.s005.xlsx]

## Sheet: Batch2 DATA QUEST
		INTEGRATING EBITDA TO EVM
		RQ-1	RQ-2		RQ-3	RQ4
		Is EBITDA the proper measure for project management profitability?	How can a company maximize daily EBITDA project management using EVM?		What are the benefits of using EBITDA to measure project management profitability?	How can a company improve its ability to support and make strategic decisions for project management using EBITDA?
		. EBITDA is an appropriate measure of operational profitability for the implementation of company operations and project managemen	Integrating EBITDA as a target in Business Processes and Work Breakdown Structure (WBS) enables Company Operational Management and Project Management to actively manage Profitability.	Integrating EBITDA as a target in Business Processes and Work Breakdown Structure (WBS) ease for Operational Management and Project Management to increase the Profitability of Operations and Project Managemen	Integrating EBITDA as a target in Business Processes and Work Breakdown Structure (WBS) eases Operational Management and Project Management to display their Profitability every day.	5. Availability of daily EBITDA information for divisions and company operational units as well as project management is very important for organizations to provide support for achieving successful strategy and project management.
		QUESTIONNAIRES
NO	Respondent	EKPI	EWBM	EWBP	EWBS	EISS
1	Respondent 1	6	5	5	6	6
2	Respondent 2	7	6	6	6	6
3	Respondent 3	7	7	7	7	7
4	Respondent 4	6	6	6	5	6
5	Respondent 5	7	7	7	7	7
6	Respondent 6	7	7	7	7	7
7	Respondent 7	7	7	7	6	7
8	Respondent 8	6	6	6	6	6
9	Respondent 9	7	7	7	7	7
10	Respondent 10	7	7	7	7	7
11	Respondent 11	7	7	7	7	7
12	Respondent 12	7	7	7	7	7
13	Respondent 13	7	7	7	7	7
14	Respondent 14	7	7	7	7	7
15	Respondent 15	7	7	7	7	7
16	Respondent 16	7	7	7	7	6
17	Respondent 17	7	7	7	7	7
18	Respondent 18	5	6	6	6	6
19	Respondent 19	7	7	7	7	7
20	Respondent 20	6	6	6	6	6
21	Respondent 21	7	7	7	7	7
22	Respondent 22	6	6	6	6	6
23	Respondent 23	7	7	7	7	7
24	Respondent 24	7	7	7	7	7
25	Respondent 25	7	6	6	6	6
26	Respondent 26	7	7	7	7	7
27	Respondent 27	7	7	7	7	7
28	Respondent 28	6	6	6	6	6
29	Respondent 29	7	7	7	7	7
30	Respondent 30	6	7	7	7	7
31	Respondent 31	6	6	6	6	6
32	Respondent 32	6	6	5	6	6
33	Respondent 33	7	7	6	6	6
34	Respondent 34	6	6	6	4	6
35	Respondent 35	6	6	7	5	5
36	Respondent 36	6	6	6	6	7
37	Respondent 37	5	5	5	5	5
38	Respondent 38	7	7	7	7	7
39	Respondent 39	7	7	7	7	7
40	Respondent 40	6	6	6	6	6
41	Respondent 41	7	7	7	7	7
42	Respondent 42	7	7	7	7	7
43	Respondent 43	6	6	7	7	7
44	Respondent 44	7	6	6	6	6
45	Respondent 45	6	7	7	7	7
46	Respondent 46	6	6	6	6	6
47	Respondent 47	7	7	7	7	7
48	Respondent 48	7	7	7	7	7
49	Respondent 49	6	5	6	6	6
50	Respondent 50	7	7	7	7	7
51	Respondent 51	6	6	6	6	6
52	Respondent 52	5	6	7	5	7
53	Respondent 53	6	6	6	6	6
54	Respondent 54	7	6	6	6	7
55	Respondent 55	6	6	5	7	5
56	Respondent 56	7	7	7	7	7
57	Respondent 57	7	7	7	7	7
58	Respondent 58	7	7	7	7	7
59	Respondent 59	6	6	6	5	6
60	Respondent 60	7	7	7	7	7
61	Respondent 61	5	6	5	6	6
62	Respondent 62	7	6	7	7	7
63	Respondent 63	7	6	6	6	7
64	Respondent 64	6	6	6	6	6
65	Respondent 65	7	7	7	7	7
66	Respondent 66	7	7	7	7	7
67	Respondent 67	6	6	6	6	6
68	Respondent 68	7	7	7	4	7
69	Respondent 69	6	6	6	6	6
70	Respondent 70	7	7	7	7	7
71	Respondent 71	5	6	6	5	5
72	Respondent 72	6	6	6	7	7
73	Respondent 73	7	7	7	7	7
74	Respondent 74	6	6	6	6	6
75	Respondent 75	6	6	6	6	6
76	Respondent 76	7	7	7	7	7
77	Respondent 77	6	6	6	6	6
78	Respondent 78	7	7	7	7	7
79	Respondent 79	6	7	6	6	6
80	Respondent 80	7	7	7	7	7
81	Respondent 81	6	6	6	6	6
82	Respondent 82	6	6	6	6	6
83	Respondent 83	7	7	7	7	7
84	Respondent 84	7	6	6	6	6
85	Respondent 85	5	6	6	5	6
86	Respondent 86	7	7	7	7	7
87	Respondent 87	7	7	7	7	7
88	Respondent 88	7	7	7	7	7
89	Respondent 89	6	7	5	6	7
90	Respondent 90	7	6	6	7	7
91	Respondent 91	7	7	7	7	7
92	Respondent 92	5	6	5	4	5
93	Respondent 93	5	5	5	5	5
94	Respondent 94	6	5	5	5	5
95	Respondent 95	7	7	7	7	7
96	Respondent 96	6	6	6	6	6
97	Respondent 97	4	6	6	6	6
98	Respondent 98	6	7	6	6	6
99	Respondent 99	6	6	6	6	6
100	Respondent 100	7	7	7	7	7
101	Respondent 101	6	6	6	6	6
102	Respondent 102	7	7	7	7	7
103	Respondent 103	7	7	7	7	7
104	Respondent 104	7	7	7	7	7
105	Respondent 105	7	6	6	6	7
106	Respondent 106	5	5	5	5	6
107	Respondent 107	7	7	7	7	7
108	Respondent 108	6	6	6	6	6
109	Respondent 109	6	6	6	6	6
110	Respondent 110	6	6	6	5	5
111	Respondent 111	6	7	7	7	6
112	Respondent 112	7	7	6	6	7
113	Respondent 113	7	7	7	7	7
114	Respondent 114	7	7	7	7	7
115	Respondent 115	6	6	6	6	6
116	Respondent 116	7	7	7	6	6
117	Respondent 117	5	5	5	5	5
118	Respondent 118	7	7	7	7	7
119	Respondent 119	6	6	6	5	6
120	Respondent 120	6	6	5	6	6
121	Respondent 121	7	7	7	7	7
122	Respondent 122	6	6	6	6	6
123	Respondent 123	6	7	6	7	7
124	Respondent 124	7	7	7	7	7
125	Respondent 125	7	7	7	7	7
